# Supplementary material for: Comparison of Clinical Interventions between Student Pharmacists on Advanced Pharmacy Practice Experiences in Indianapolis, Indiana versus Eldoret, Kenya
Source: Pharmacy (Basel). 2023 May 30;11(3):92. doi: 10.3390/pharmacy11030092 (PMC10304254; doi:10.3390/pharmacy11030092)
Supplement: Supplementary file 1 [file pharmacy-11-00092-s001.zip]

Archive with 1 entries (1 files):
- pharmacy-2276481-supplementary.pdf
